# Supplementary material for: SARS-CoV-2 Disrupts Splicing, Translation, and Protein Trafficking to Suppress Host Defenses
Source: Cell. 2020 Nov 25;183(5):1325–1339.e21. doi: 10.1016/j.cell.2020.10.004 (PMC7543886; doi:10.1016/j.cell.2020.10.004)
Supplement: Table S1. RNA Binding Map of SARS-CoV-2 Proteins, Related to Figure 1 — A table of the enrichment level of each SARS-CoV-2 protein (rows) by all significantly enriched 100 nucleotide windows within human RNAs (columns). All bins with an enrichment p-value < 0.001 and enrichment > 3-fold for any of the viral proteins is reported. [file mmc1.xlsx]

## Sheet: Structural
Bin	18S:0-100	18S:300-400	18S:500-600	18S:600-700	18S:700-800	18S:800-900	18S:900-1000	18S:1000-1100	18S:1200-1300	18S:1300-1400	18S:1400-1500	18S:1500-1600	18S:1600-1700	18S:1700-1800	28S:400-500	28S:500-600	28S:3100-3200	28S:3200-3300	28S:3300-3400	28S:3400-3500	28S:3500-3600	45S_5ETS:0-100	45S_5ETS:100-200	45S_5ETS:200-300	45S_5ETS:300-400	45S_5ETS:400-500	45S_5ETS:500-600	45S_5ETS:600-700	45S_5ETS:700-800	45S_5ETS:800-900	45S_5ETS:900-1000	45S_5ETS:1000-1100	45S_5ETS:1100-1200	45S_5ETS:1200-1300	45S_5ETS:1300-1400	45S_5ETS:1400-1500	45S_5ETS:1500-1600	45S_5ETS:1600-1700	45S_5ETS:1700-1800	45S_5ETS:1800-1900	45S_5ETS:1900-2000	45S_5ETS:2000-2100	45S_5ETS:2100-2200	45S_5ETS:2200-2300	45S_5ETS:2300-2400	45S_5ETS:2400-2500	45S_5ETS:2500-2600	45S_5ETS:2600-2700	45S_5ETS:2700-2800
RNA Name	18S	18S	18S	18S	18S	18S	18S	18S	18S	18S	18S	18S	18S	18S	28S	28S	28S	28S	28S	28S	28S	45S_5ETS	45S_5ETS	45S_5ETS	45S_5ETS	45S_5ETS	45S_5ETS	45S_5ETS	45S_5ETS	45S_5ETS	45S_5ETS	45S_5ETS	45S_5ETS	45S_5ETS	45S_5ETS	45S_5ETS	45S_5ETS	45S_5ETS	45S_5ETS	45S_5ETS	45S_5ETS	45S_5ETS	45S_5ETS	45S_5ETS	45S_5ETS	45S_5ETS	45S_5ETS	45S_5ETS	45S_5ETS
NSP1	4.12	3.16	4.88	9.12	8.02	4.69	4.94	4.14	4.1	3.73	3.58	3.41	3.16	3.63	0	0	0	0	0	0	0	0	0	0	0	0	0	0	0	0	0	0	0	0	0	0	0	0	0	0	0	0	0	0	0	0	0	0	0
NSP2	0	0	0	0	0	0	0	0	0	0	0	0	0	0	0	0	0	0	0	0	0	0	0	0	0	0	0	0	0	0	0	0	0	0	0	0	0	0	0	0	0	0	0	0	0	0	0	0	0
NSP3	0	0	0	0	0	0	0	0	0	0	0	0	0	0	0	0	0	0	0	0	0	0	0	0	0	0	0	0	0	0	0	0	0	0	0	0	0	0	0	0	0	0	0	0	0	0	0	0	0
NSP4	0	0	0	0	0	0	0	0	0	0	0	0	0	0	0	0	0	0	0	0	0	0	0	0	0	0	0	0	0	0	0	0	0	0	0	0	0	0	0	0	0	0	0	0	0	0	0	0	0
NSP5	0	0	0	0	0	0	0	0	0	0	0	0	0	0	0	0	0	0	0	0	0	0	0	0	0	0	0	0	0	0	0	0	0	0	0	0	0	0	0	0	0	0	0	0	0	0	0	0	0
NSP6	0	0	0	0	0	0	0	0	0	0	0	0	0	0	0	0	0	0	0	0	0	0	0	0	0	0	0	0	0	0	0	0	0	0	0	0	0	0	0	0	0	0	0	0	0	0	0	0	0
NSP7	0	0	0	0	0	0	0	0	0	0	0	0	0	0	0	0	0	0	0	0	0	0	0	0	0	0	0	0	0	0	0	0	0	0	0	0	0	0	0	0	0	0	0	0	0	0	0	0	0
NSP8	0	0	0	0	0	0	0	0	0	0	0	0	0	0	0	0	4.2	3.04	3.25	3.65	3.17	0	0	0	0	0	0	0	0	0	0	0	0	0	0	0	0	0	0	0	0	0	0	0	0	0	0	0	0
NSP9	0	0	0	0	0	0	0	0	0	0	0	0	0	0	0	0	0	0	0	0	0	0	0	0	0	0	0	0	0	0	0	0	0	0	0	0	0	0	0	0	0	0	0	0	0	0	0	0	0
NSP10	0	0	0	0	0	0	0	0	0	0	0	0	0	0	0	0	0	0	0	0	0	0	0	0	0	0	0	0	0	0	0	0	0	0	0	0	0	0	0	0	0	0	0	0	0	0	0	0	0
NSP11	0	0	0	0	0	0	0	0	0	0	0	0	0	0	0	0	0	0	0	0	0	0	0	0	0	0	0	0	0	0	0	0	0	0	0	0	0	0	0	0	0	0	0	0	0	0	0	0	0
NSP12	0	0	0	0	0	0	0	0	0	0	0	0	0	0	0	0	0	0	0	0	0	0	0	0	0	0	0	0	0	0	0	0	0	0	0	0	0	0	0	0	0	0	0	0	0	0	0	0	0
NSP13	0	0	0	0	0	0	0	0	0	0	0	0	0	0	0	0	0	0	0	0	0	0	0	0	0	0	0	0	0	0	0	0	0	0	0	0	0	0	0	0	0	0	0	0	0	0	0	0	0
NSP14	0	0	0	0	0	0	0	0	0	0	0	0	0	0	0	0	0	0	0	0	0	0	0	0	0	0	0	0	0	0	0	0	0	0	0	0	0	0	0	0	0	0	0	0	0	0	0	0	0
NSP15	0	0	0	0	0	0	0	0	0	0	0	0	0	0	4.67	7.29	0	0	0	0	0	0	0	0	0	0	0	0	0	0	0	0	0	0	0	0	0	0	0	0	0	0	0	0	0	0	0	0	0
NSP16	0	0	0	0	0	0	0	0	0	0	0	0	0	0	0	0	0	0	0	0	0	0	0	0	0	0	0	0	0	0	0	0	0	0	0	0	0	0	0	0	0	0	0	0	0	0	0	0	0
E	0	0	0	0	0	0	0	0	0	0	0	0	0	0	0	0	0	0	0	0	0	4.53	3.73	4.36	4.81	4.89	5.18	5.04	6.13	6.65	6.84	7.63	7.24	7.36	6.67	7.21	7.79	8.19	8.12	8.45	8.42	8.31	7.7	7.23	6.92	6.91	6.05	7.01	8.3
M	0	0	0	0	0	0	0	0	0	0	0	0	0	0	0	0	0	0	0	0	0	0	0	0	0	0	0	0	0	0	0	0	0	0	0	0	0	0	0	0	0	0	0	0	0	0	0	0	0
N	0	0	0	0	0	0	0	0	0	0	0	0	0	0	0	0	0	0	0	0	0	0	0	0	0	0	0	0	0	0	0	0	0	0	0	0	0	0	0	0	0	0	0	0	0	0	0	0	0
ORF3A	0	0	0	0	0	0	0	0	0	0	0	0	0	0	0	0	0	0	0	0	0	0	0	0	0	0	0	0	0	0	0	0	0	0	0	0	0	0	0	0	0	0	0	0	0	0	0	0	0
ORF3B	0	0	0	0	0	0	0	0	0	0	0	0	0	0	0	0	0	0	0	0	0	0	0	0	0	0	0	0	0	0	0	0	0	0	0	0	0	0	0	0	0	0	0	0	0	0	0	0	0
ORF6	0	0	0	0	0	0	0	0	0	0	0	0	0	0	0	0	0	0	0	0	0	0	0	0	0	0	0	0	0	0	0	0	0	0	0	0	0	0	0	0	0	0	0	0	0	0	0	0	0
ORF7A	0	0	0	0	0	0	0	0	0	0	0	0	0	0	0	0	0	0	0	0	0	0	0	0	0	0	0	0	0	0	0	0	0	0	0	0	0	0	0	0	0	0	0	0	0	0	0	0	0
ORF7B	0	0	0	0	0	0	0	0	0	0	0	0	0	0	0	0	0	0	0	0	0	0	0	0	0	0	0	0	0	0	0	0	0	0	0	0	0	0	0	0	0	0	0	0	0	0	0	0	0
ORF8	0	0	0	0	0	0	0	0	0	0	0	0	0	0	0	0	0	0	0	0	0	0	0	0	0	0	0	0	0	0	0	0	0	0	0	0	0	0	0	0	0	0	0	0	0	0	0	0	0
ORF9B	0	0	0	0	0	0	0	0	0	0	0	0	0	0	0	0	0	0	0	0	0	0	0	0	0	0	0	0	0	0	0	0	0	0	0	0	0	0	0	0	0	0	0	0	0	0	0	0	0
[truncated: 14 more columns]

## Sheet: mRNA
Bin	NM_020297.3:7200-7300	NM_001101.4:500-600	NM_001101.4:600-700	NM_001101.4:700-800	NM_001101.4:800-900	NM_001101.4:900-1000	NM_022767.3:1300-1400	NM_001184735.1:1900-2000	NM_001184735.1:2000-2100	NM_004888.3:900-1000	NM_152384.2:1600-1700	NM_006837.2:200-300	NM_006837.2:300-400	NM_006837.2:400-500	NM_006837.2:500-600	NM_006837.2:600-700	NM_004373.3:200-300	NM_004074.2:300-400	NM_001351389.1:2700-2800	NM_001402.5:800-900	NM_001404.4:900-1000	NM_001404.4:1000-1100	NM_001404.4:600-700	NM_001404.4:1100-1200	NM_001404.4:1200-1300	NM_001961.3:500-600	NM_001961.3:400-500	NM_001961.3:2500-2600	NM_001961.3:2400-2500	NM_005801.3:900-1000	NM_004450.2:200-300	NM_001997.4:400-500	NM_003934.1:2400-2500	NM_016080.3:1300-1400	NM_021064.4:100-200	NM_021064.4:0-100	NM_021064.4:200-300	NM_021064.4:300-400	NM_021064.4:400-500	NM_003510.2:300-400	NM_003511.2:300-400	NM_003517.2:100-200	NM_003517.2:200-300	NM_003512.3:200-300	NM_002105.2:200-300	NM_002105.2:300-400	NM_005324.4:800-900	NM_003536.2:200-300	NM_003536.2:300-400
Gene Name	ABCC9	ACTB	ACTB	ACTB	ACTB	ACTB	AEN	ASTN2	ASTN2	ATP6V1G1	BBS5	COPS5	COPS5	COPS5	COPS5	COPS5	COX6A1	COX8A	DTNB	EEF1A1	EEF1G	EEF1G	EEF1G	EEF1G	EEF1G	EEF2	EEF2	EEF2	EEF2	EIF1	ERH	FAU	FUBP3	GLOD4	H2AC11	H2AC11	H2AC11	H2AC11	H2AC11	H2AC15	H2AC16	H2AC20	H2AC20	H2AC6	H2AX	H2AX	H3-3B	H3C10	H3C10
NSP1	0	0	0	0	0	0	0	0	0	0	0	0	0	0	0	0	0	0	0	0	0	0	0	0	0	0	0	0	0	0	0	0	0	0	0	0	0	0	0	0	0	0	0	0	0	0	0	0	0
NSP2	0	0	0	0	0	0	0	0	0	0	0	0	0	0	0	0	0	0	0	0	0	0	0	0	0	0	0	0	0	0	0	0	0	0	0	0	0	0	0	0	0	0	0	0	0	0	0	0	0
NSP3	0	0	0	0	0	0	0	0	0	0	0	0	0	0	0	0	0	0	0	0	0	0	0	0	0	0	0	0	0	0	0	0	0	0	0	0	0	0	0	0	0	0	0	0	0	0	0	0	0
NSP4	0	0	0	0	0	0	0	0	0	0	0	0	0	0	0	0	0	0	0	0	0	0	0	0	0	0	0	0	0	0	0	0	0	0	0	0	0	0	0	0	0	0	0	0	0	0	0	0	0
NSP5	0	0	0	0	0	0	0	0	0	0	0	0	0	0	0	0	0	0	0	0	0	0	0	0	0	0	0	0	0	0	0	0	0	0	0	0	0	0	0	0	0	0	0	0	0	0	0	0	0
NSP6	0	0	0	0	0	0	0	0	0	0	0	0	0	0	0	0	0	0	0	0	0	0	0	0	0	0	0	0	0	0	0	0	0	0	0	0	0	0	0	0	0	0	0	0	0	0	0	0	0
NSP7	0	0	0	0	0	0	0	0	0	0	0	0	0	0	0	0	0	0	0	0	0	0	0	0	0	0	0	0	0	0	0	0	0	0	0	0	0	0	0	0	0	0	0	0	0	0	0	0	0
NSP8	0	6.64	6.79	4.99	3.44	3.69	0	0	0	0	0	0	0	0	0	0	3.66	0	0	3.01	4.09	3.78	3.01	3.4	3.32	3.13	3.4	3.62	4.37	0	0	3.1	0	0	5.74	5	4.47	3.53	3.18	4.85	3.82	3.21	3.21	3	0	0	0	4.03	3.53
NSP9	0	0	0	0	0	0	5.06	0	0	0	0	17.25	15.09	13.85	11.44	10.11	0	3.15	0	0	0	0	0	0	0	0	0	0	0	3.3	0	3.08	0	0	0	0	0	0	0	3.07	0	0	0	0	3.46	3.3	0	0	0
NSP10	0	0	0	0	0	0	0	0	0	0	0	0	0	0	0	0	0	0	0	0	0	0	0	0	0	0	0	0	0	0	0	0	0	0	0	0	0	0	0	0	0	0	0	0	0	0	0	0	0
NSP11	0	0	0	0	0	0	0	0	0	0	0	0	0	0	0	0	0	0	0	0	0	0	0	0	0	0	0	0	0	0	0	0	0	0	0	0	0	0	0	0	0	0	0	0	0	0	0	0	0
NSP12	0	0	0	0	0	0	0	0	0	7.07	0	0	0	0	0	0	0	0	0	0	0	0	0	0	0	0	0	0	0	0	0	0	9.8	0	0	0	0	0	0	0	0	0	0	0	0	0	3.62	0	0
NSP13	0	0	0	0	0	0	0	0	0	0	0	0	0	0	0	0	0	0	0	0	0	0	0	0	0	0	0	0	0	0	0	0	0	0	0	0	0	0	0	0	0	0	0	0	0	0	0	0	0
NSP14	0	0	0	0	0	0	0	0	0	0	0	0	0	0	0	0	0	0	0	0	0	0	0	0	0	0	0	0	0	0	0	0	0	0	0	0	0	0	0	0	0	0	0	0	0	0	0	0	0
NSP15	0	0	0	0	0	0	0	0	0	0	0	0	0	0	0	0	0	0	0	0	0	0	0	0	0	0	0	0	0	0	4.2	0	0	12.94	0	0	0	0	0	0	0	0	0	0	0	0	0	0	0
NSP16	0	0	0	0	0	0	0	0	0	0	0	0	0	0	0	0	0	0	0	0	0	0	0	0	0	0	0	0	0	0	0	0	0	0	0	0	0	0	0	0	0	0	0	0	0	0	0	0	0
E	4.06	0	0	0	0	0	0	4.15	3.65	0	3.13	0	0	0	0	0	0	0	3.5	0	0	0	0	0	0	0	0	0	0	0	0	0	0	0	0	0	0	0	0	0	0	0	0	0	0	0	0	0	0
M	0	0	0	0	0	0	0	0	0	0	0	0	0	0	0	0	0	0	0	0	0	0	0	0	0	0	0	0	0	0	0	0	0	0	0	0	0	0	0	0	0	0	0	0	0	0	0	0	0
N	0	0	0	0	0	0	0	0	0	0	0	0	0	0	0	0	0	0	0	0	0	0	0	0	0	0	0	0	0	0	0	0	0	0	0	0	0	0	0	0	0	0	0	0	0	0	0	0	0
ORF3A	0	0	0	0	0	0	0	0	0	0	0	0	0	0	0	0	0	0	0	0	0	0	0	0	0	0	0	0	0	0	0	0	0	0	0	0	0	0	0	0	0	0	0	0	0	0	0	0	0
ORF3B	0	0	0	0	0	0	0	0	0	0	0	0	0	0	0	0	0	0	0	0	0	0	0	0	0	0	0	0	0	0	0	0	0	0	0	0	0	0	0	0	0	0	0	0	0	0	0	0	0
ORF6	0	0	0	0	0	0	0	0	0	0	0	0	0	0	0	0	0	0	0	0	0	0	0	0	0	0	0	0	0	0	0	0	0	0	0	0	0	0	0	0	0	0	0	0	0	0	0	0	0
ORF7A	0	0	0	0	0	0	0	0	0	0	0	0	0	0	0	0	0	0	0	0	0	0	0	0	0	0	0	0	0	0	0	0	0	0	0	0	0	0	0	0	0	0	0	0	0	0	0	0	0
ORF7B	0	0	0	0	0	0	0	0	0	0	0	0	0	0	0	0	0	0	0	0	0	0	0	0	0	0	0	0	0	0	0	0	0	0	0	0	0	0	0	0	0	0	0	0	0	0	0	0	0
ORF8	0	0	0	0	0	0	0	0	0	0	0	0	0	0	0	0	0	0	0	0	0	0	0	0	0	0	0	0	0	0	0	0	0	0	0	0	0	0	0	0	0	0	0	0	0	0	0	0	0
ORF9B	0	0	0	0	0	0	0	0	0	0	0	0	0	0	0	0	0	0	0	0	0	0	0	0	0	0	0	0	0	0	0	0	0	0	0	0	0	0	0	0	0	0	0	0	0	0	0	0	0
[truncated: 466 more columns]
